# Supplementary material for: Large-Scale Crowd Analysis through the Use of Passive Radio Sensing Networks
Source: Sensors (Basel). 2020 May 4;20(9):2624. doi: 10.3390/s20092624 (PMC7249162; doi:10.3390/s20092624)
Supplement: Supplementary file 1 [file sensors-20-02624-s001.zip]

Archive with 1 entries (1 files):
- sensors-776342-supplementary.mp4
